# Supplementary material for: Dissecting the pathogenic effects of smoking in blood DNA methylation on allergic diseases
Source: World Allergy Organ J. 2024 Nov 21;17(12):100995. doi: 10.1016/j.waojou.2024.100995 (PMC11617736; doi:10.1016/j.waojou.2024.100995)
Supplement: Multimedia component 1 [file mmc1.xlsx]

## Sheet: table s1
Table S1. Detailed Information of exposure and outcome in MR analyses.
Exposure/Outcome		Category	Numbers of IVs	GWAS/EWAS sources
Exposure of the first MR	(Smoking behaviors)	Smoking initiation	93	Liu M et al GWAS
		Cigarettes smoked per day	23	Liu M et al GWAS
		Age Of Smoking	7	Liu M et al GWAS
Exposure of the second MR	(Smoking-related DNA methylation)	—	23868	Joehanes R et al EWAS
Outcome	(allergic diseases)	Asthma	—	Finngen database
		Allergic contact dermatitis	—	Finngen database
		Allergic rhinitis	—	Finngen database
		Allergic purpura	—	Finngen database
		Allergic conjunctivitis	—	Finngen database
		Allergic urticaria	—	Finngen database

## Sheet: table s2
Table S2. Genetic instruments for smoking behaviors.
Exposure	SNP	Chr	Position	Effect Allele	Other Allele	EAF	Beta	SE	P value	F-statistics
Age Of Smoking Initiation	rs10200107	2	63613544	A	G	0.558	-0.0195583	0.00277709	1.83992e-12	49.6001
Age Of Smoking Initiation	rs3768886	2	225450161	C	G	0.328	0.0171402	0.00296581	7.37004e-09	33.3999
Age Of Smoking Initiation	rs11915747	3	85699040	G	C	0.354	0.0209896	0.00289134	3.83001e-13	52.6999
Age Of Smoking Initiation	rs624833	4	2881256	G	T	0.309	0.0172945	0.00300603	8.60994e-09	33.1001
Age Of Smoking Initiation	rs11780471	8	27344719	A	G	0.0644	0.0378504	0.00580598	7.00003e-11	42.5001
Age Of Smoking Initiation	rs140485736	15	75360268	A	G	0.0131	0.0654532	0.0115346	1.41e-08	32.2001
Age Of Smoking Initiation	rs319748	17	31554533	A	G	0.711	-0.0170339	0.0030743	3.07999e-08	30.6998
smoking initiation	rs3001723	1	44037685	A	G	0.321	0.0335118	0.0038983	8.12082e-18	73.9001
smoking initiation	rs7555507	1	73766037	T	C	0.496	-0.0241444	0.00355604	1.13999e-11	46.0999
smoking initiation	rs6669839	1	50625979	T	C	0.204	0.0260041	0.0043955	3.36001e-09	34.9999
smoking initiation	rs12042107	1	91196176	C	T	0.527	-0.0222834	0.0035682	4.21998e-10	39
smoking initiation	rs2186122	1	66470206	T	A	0.561	0.0260573	0.00358602	3.60994e-13	52.7999
smoking initiation	rs301805	1	8481016	G	T	0.559	0.0214679	0.00361329	2.80001e-09	35.2999
smoking initiation	rs12025237	1	154205120	C	A	0.124	-0.0329992	0.00533915	6.52004e-10	38.1999
smoking initiation	rs2050586	1	87905828	C	G	0.355	-0.0205467	0.00370828	2.99999e-08	30.7001
smoking initiation	rs2046850	1	210304319	T	C	0.187	-0.0248139	0.00447842	3.02998e-08	30.7001
smoking initiation	rs6728726	2	623976	C	T	0.829	0.0354486	0.00473279	6.72977e-14	56.1001
smoking initiation	rs78411160	2	58171220	C	A	0.631	0.0205357	0.00365894	2.03002e-08	31.4998
smoking initiation	rs6433897	2	182034448	C	T	0.754	0.0224483	0.00405809	3.16002e-08	30.6002
smoking initiation	rs266047	2	104088751	A	G	0.529	-0.0305098	0.00373855	3.3597e-16	66.5997
smoking initiation	rs4674993	2	226332033	G	A	0.207	-0.0252122	0.00443619	1.31999e-08	32.2999
smoking initiation	rs578584	2	45143175	T	A	0.605	0.0286801	0.00359627	1.50003e-15	63.5999
smoking initiation	rs35702515	2	137542847	T	G	0.162	0.0252442	0.00423093	2.43002e-09	35.6001
smoking initiation	rs13030994	2	146143090	A	G	0.485	0.0360925	0.0035563	3.56041e-24	103
smoking initiation	rs12474587	2	162802993	T	G	0.404	0.0276329	0.00358234	1.24997e-14	59.5003
smoking initiation	rs2107300	2	200937901	G	C	0.845	-0.027201	0.00492533	3.27002e-08	30.4999
smoking initiation	rs7585579	2	60024857	G	C	0.505	0.0223996	0.0037281	1.88001e-09	36.0999
smoking initiation	rs1445649	2	155682556	C	T	0.525	0.0239932	0.00356484	1.67996e-11	45.2998
smoking initiation	rs6788098	3	85624131	T	A	0.623	-0.0313461	0.00368905	1.90985e-17	72.2001
smoking initiation	rs12632110	3	50224225	G	A	0.647	-0.0233768	0.00375292	4.78002e-10	38.8
smoking initiation	rs11712680	3	75009019	C	A	0.174	-0.0270476	0.00457843	3.51002e-09	34.8999
smoking initiation	rs1154693	3	117804154	G	A	0.856	0.0326217	0.00491232	3.12033e-11	44.1001
smoking initiation	rs66680800	3	85985324	T	G	0.397	-0.0202716	0.00365268	2.83002e-08	30.8001
smoking initiation	rs1869243	3	5724536	C	T	0.481	0.0197411	0.00356289	2.97002e-08	30.7
smoking initiation	rs9835772	3	85766025	T	A	0.235	0.0240472	0.00414237	6.32004e-09	33.7001
smoking initiation	rs962625	4	28473524	G	A	0.24	0.0237181	0.00403803	4.36999e-09	34.5001
smoking initiation	rs993700	4	67825894	C	T	0.766	-0.025928	0.00429163	1.52999e-09	36.5001
smoking initiation	rs13145728	4	140927812	C	G	0.358	-0.0232512	0.00366263	2.13998e-10	40.3
smoking initiation	rs10001365	4	147797214	A	G	0.405	-0.0249918	0.00364155	6.64967e-12	47.1002
smoking initiation	rs1160685	4	94052854	G	C	0.478	0.0207724	0.00358893	7.19996e-09	33.4999
smoking initiation	rs6893752	5	60374912	G	A	0.766	-0.0240995	0.00407356	3.24997e-09	35
smoking initiation	rs12186738	5	103816655	T	G	0.154	-0.0332644	0.00502051	3.41979e-11	43.8999
smoking initiation	rs1385108	5	154839646	T	C	0.239	0.0246617	0.00415673	2.99999e-09	35.2
smoking initiation	rs4044321	5	166989513	G	A	0.642	-0.0278417	0.00371058	6.07995e-14	56.2999
smoking initiation	rs4352629	5	87756821	T	C	0.492	-0.0275284	0.00356881	1.22011e-14	59.4997
smoking initiation	rs72789632	5	106834363	T	C	0.12	-0.0328856	0.00528628	5.01996e-10	38.7
smoking initiation	rs9401770	6	98748008	A	G	0.273	0.0277307	0.003986	3.46976e-12	48.4002
smoking initiation	rs222449	6	52916062	T	A	0.793	-0.0253208	0.00442796	1.07999e-08	32.7
smoking initiation	rs3800227	6	108994161	G	A	0.701	0.0228121	0.00405809	1.93001e-08	31.6
smoking initiation	rs10498846	6	67405337	T	C	0.473	0.0206103	0.00355561	6.62003e-09	33.6001
smoking initiation	rs240963	6	111644332	C	T	0.836	-0.0410444	0.00483712	2.16023e-17	72.0003
smoking initiation	rs12333760	7	99185406	C	T	0.204	-0.0290467	0.00480127	1.43999e-09	36.6
smoking initiation	rs10233018	7	117523709	G	A	0.503	0.027069	0.00355741	2.74979e-14	57.8997
smoking initiation	rs10279261	7	133589846	A	G	0.619	-0.0214194	0.00366263	5e-09	34.2002
smoking initiation	rs10260968	7	1889773	A	G	0.597	-0.0203218	0.00360938	1.75001e-08	31.7
smoking initiation	rs12112638	7	69735251	G	A	0.275	-0.024526	0.00404299	1.33999e-09	36.8
smoking initiation	rs4236259	7	1708080	G	T	0.499	-0.0247689	0.00355661	3.34965e-12	48.4999
smoking initiation	rs2140114	7	3407568	T	C	0.518	-0.0232591	0.00373402	4.70002e-10	38.8001
smoking initiation	rs3801289	7	96638267	C	A	0.351	-0.0220618	0.00373982	3.73999e-09	34.8001
smoking initiation	rs1565735	8	27426077	A	T	0.212	-0.037618	0.0044613	3.41979e-17	71.0998
smoking initiation	rs1899896	8	93201036	T	C	0.286	0.0264481	0.00388691	1.03992e-11	46.2999
smoking initiation	rs13261666	8	59814666	T	G	0.522	-0.0268946	0.00355604	3.90032e-14	57.2001
smoking initiation	rs12545053	8	65073605	G	A	0.397	0.0202808	0.00363668	2.43002e-08	31.1
smoking initiation	rs2631024	8	91995577	G	A	0.737	-0.0229645	0.00402823	1.17999e-08	32.5002
smoking initiation	rs4543592	9	3014254	C	T	0.468	0.0219314	0.00356244	7.46002e-10	37.8999
smoking initiation	rs2378662	9	86707289	A	G	0.556	0.0209482	0.00356645	4.15997e-09	34.5002
smoking initiation	rs10114490	9	11070165	A	G	0.198	-0.0255148	0.00453171	1.81001e-08	31.7001
smoking initiation	rs10905461	10	8803551	C	T	0.718	-0.0239554	0.00414505	7.35005e-09	33.4001
smoking initiation	rs7921378	10	63674885	C	G	0.463	-0.0254601	0.00355815	8.26038e-13	51.2002
smoking initiation	rs12356821	10	104563808	C	G	0.14	0.03937	0.0050491	6.27047e-15	60.7999
smoking initiation	rs10159545	10	21766969	G	C	0.375	0.0262501	0.00372727	1.83992e-12	49.5998
smoking initiation	rs9423279	10	125680419	G	C	0.641	-0.0205132	0.00370828	3.21004e-08	30.6
smoking initiation	rs7938812	11	112911004	G	T	0.424	0.0437914	0.00363668	2.71019e-33	145
smoking initiation	rs6265	11	27679916	T	C	0.203	-0.0317863	0.00457843	3.76964e-12	48.2
smoking initiation	rs7929518	11	85980958	G	A	0.765	0.0242377	0.00428466	1.55998e-08	32
smoking initiation	rs4523689	11	7950797	G	A	0.408	-0.0206091	0.00364321	1.54999e-08	32
smoking initiation	rs11057005	12	16748721	G	A	0.43	-0.0209298	0.00357892	4.84998e-09	34.2
smoking initiation	rs4759228	12	56508409	C	G	0.27	-0.0216913	0.00393413	3.57998e-08	30.4
smoking initiation	rs7969559	12	69655167	G	A	0.688	-0.0243756	0.00395946	7.31004e-10	37.9
smoking initiation	rs1971318	12	121389500	T	C	0.141	0.0285074	0.00492533	7.05992e-09	33.5
smoking initiation	rs7322872	13	100548329	T	C	0.782	-0.0255713	0.00433474	3.57998e-09	34.8
smoking initiation	rs3904512	13	38357471	A	G	0.429	-0.0211589	0.0035765	3.22998e-09	35.0001
smoking initiation	rs9540729	13	66947124	T	A	0.501	-0.0195522	0.00355789	3.81997e-08	30.2
smoking initiation	rs76214862	14	29500130	C	A	0.202	-0.0249903	0.00454745	3.98997e-08	30.2
smoking initiation	rs12441907	15	83922387	A	C	0.186	-0.0292051	0.00452262	1.06001e-10	41.7001
smoking initiation	rs1435741	15	47935843	A	G	0.425	0.0294151	0.00359095	2.63998e-16	67.0999
smoking initiation	rs4785836	16	65604652	C	T	0.398	-0.0204704	0.00365894	2.26001e-08	31.2998
smoking initiation	rs7197072	16	717085	T	C	0.238	-0.0247672	0.0041686	2.77e-09	35.2999
smoking initiation	rs1050847	16	87443734	T	C	0.505	-0.0216231	0.00358893	1.67001e-09	36.2999
smoking initiation	rs4781977	16	17572674	C	T	0.205	-0.0238668	0.00436473	4.54004e-08	29.9002
smoking initiation	rs11078713	17	7795972	G	A	0.454	-0.0201721	0.00360561	2.22998e-08	31.3
smoking initiation	rs7224742	17	30657058	T	C	0.595	-0.0207099	0.00365532	1.43001e-08	32.1
smoking initiation	rs11658881	17	2072949	G	A	0.418	0.0201357	0.00361066	2.43002e-08	31.1
smoking initiation	rs6508144	18	50026142	G	C	0.563	-0.0206935	0.00358602	7.97003e-09	33.2999
smoking initiation	rs11872397	18	72535282	A	G	0.252	-0.0247725	0.00409477	1.43001e-09	36.6
smoking initiation	rs72896886	18	42632652	C	G	0.144	-0.0268885	0.00483712	2.74998e-08	30.9001
smoking initiation	rs76608582	19	4474725	A	C	0.0389	-0.0495575	0.00825958	1.93999e-09	36
smoking initiation	rs1555445	20	31175258	T	A	0.337	0.0225548	0.0038234	3.64998e-09	34.7999
smoking initiation	rs117143374	21	40555561	C	T	0.12	0.0292897	0.00526909	2.76001e-08	30.9
smoking initiation	rs134529	22	28781758	C	T	0.349	-0.019984	0.00366078	4.84998e-08	29.8001
Cigarettes smoked per day	rs2072659	1	154548521	G	C	0.105	-0.0652518	0.00924651	1.71002e-12	49.8
Cigarettes smoked per day	rs2084533	3	16872929	T	C	0.319	0.0336406	0.00590094	1.22e-08	32.5001
Cigarettes smoked per day	rs7431710	3	48935583	A	G	0.644	-0.0349579	0.0058102	1.81999e-09	36.2
Cigarettes smoked per day	rs787362	4	67904931	A	T	0.452	0.0304766	0.00557353	4.49997e-08	29.9001
Cigarettes smoked per day	rs11725618	4	67053769	C	T	0.287	0.036064	0.00615782	4.67003e-09	34.3
Cigarettes smoked per day	rs806798	6	26214473	C	T	0.543	-0.0308507	0.00553204	2.47999e-08	31.0999
Cigarettes smoked per day	rs215600	7	32333642	A	G	0.64	-0.0492503	0.0057525	1.10002e-17	73.3001
Cigarettes smoked per day	rs73229090	8	27442127	A	C	0.113	0.0554895	0.00876271	2.44e-10	40.1
Cigarettes smoked per day	rs790564	8	64604218	C	A	0.719	-0.0408927	0.00619302	3.97009e-11	43.6
Cigarettes smoked per day	rs58379124	8	42579203	C	T	0.748	0.0669394	0.00650172	8.99912e-25	106
Cigarettes smoked per day	rs3025383	9	136502369	C	T	0.18	-0.0578394	0.00704521	2.22024e-16	67.4
Cigarettes smoked per day	rs7951365	11	16377044	C	T	0.306	0.0389511	0.00596781	6.62979e-11	42.6
Cigarettes smoked per day	rs75494138	11	46465361	T	C	0.0618	0.0598763	0.0105682	1.45001e-08	32.1002
Cigarettes smoked per day	rs7928017	11	113448762	A	C	0.413	-0.0329314	0.00555848	3.14e-09	35.1001
Cigarettes smoked per day	rs632811	15	59155050	G	A	0.351	-0.0367137	0.00641049	1.03001e-08	32.8
Cigarettes smoked per day	rs8034191	15	78806023	C	T	0.328	0.182567	0.00588925	1e-200	961.003
Cigarettes smoked per day	rs4785587	16	89772619	A	G	0.511	-0.0336223	0.00553496	1.26999e-09	36.9
Cigarettes smoked per day	rs1579233	16	52074530	G	A	0.571	-0.0318201	0.00556452	1.06999e-08	32.7
Cigarettes smoked per day	rs895330	19	4060707	G	C	0.206	-0.0390041	0.00701668	2.67997e-08	30.8999
Cigarettes smoked per day	rs56113850	19	41353107	C	T	0.568	0.107205	0.00560367	1.10002e-81	366.003
Cigarettes smoked per day	rs34406232	19	41305530	A	C	0.0259	-0.146992	0.0166972	1.33015e-18	77.4997
Cigarettes smoked per day	rs2273500	20	61986949	C	T	0.159	0.0680938	0.00779553	2.47002e-18	76.2999
Cigarettes smoked per day	rs2424888	20	31047533	A	G	0.405	0.0334848	0.00563586	2.76001e-09	35.3

## Sheet: table s3
Table S3. Result of the first MR analysis of smoking behaviors and allergic diseases (using SNPs as genetic IVs).
Exposure	Outcome	No. of IVs	Method	Beta	SE	OR	OR_lci95	OR_uci95	P value
Cigarettes smoked per day	Allergic urticaria	20	Maximum likelihood	0.000858605	0.120582	1.00086	0.790189	1.26769	0.994319
Cigarettes smoked per day	Allergic urticaria	20	MR Egger	0.279595	0.207454	1.32259	0.88072	1.98616	0.177742
Cigarettes smoked per day	Allergic urticaria	20	Weighted median	0.1828	0.164349	1.20057	0.869946	1.65686	0.266023
Cigarettes smoked per day	Allergic urticaria	20	Inverse variance weighted	0.000858605	0.120174	1.00086	0.790822	1.26668	0.994299
Cigarettes smoked per day	Allergic urticaria	20	Simple median	-0.122454	0.222814	0.884746	0.571683	1.36925	0.582607
Cigarettes smoked per day	Allergic conjunctivitis	20	Maximum likelihood	0.0152508	0.0423603	1.01537	0.93447	1.10327	0.718827
Cigarettes smoked per day	Allergic conjunctivitis	20	MR Egger	0.137233	0.0802495	1.1471	0.980144	1.34248	0.0872516
Cigarettes smoked per day	Allergic conjunctivitis	20	Weighted median	0.0948292	0.0582006	1.09947	0.98094	1.23232	0.103239
Cigarettes smoked per day	Allergic conjunctivitis	20	Inverse variance weighted	0.0149689	0.0494475	1.01508	0.92132	1.11839	0.762101
Cigarettes smoked per day	Allergic conjunctivitis	20	Simple median	-0.0276919	0.076833	0.972688	0.836704	1.13077	0.718536
Cigarettes smoked per day	Allergic rhinitis	20	Maximum likelihood	0.0389666	0.0573199	1.03974	0.929247	1.16336	0.496626
Cigarettes smoked per day	Allergic rhinitis	20	MR Egger	0.166366	0.0985727	1.18101	0.97352	1.43271	0.0914599
Cigarettes smoked per day	Allergic rhinitis	20	Weighted median	0.161097	0.0802289	1.1748	1.00386	1.37485	0.0446463
Cigarettes smoked per day	Allergic rhinitis	20	Inverse variance weighted	0.038649	0.0570967	1.03941	0.929359	1.16248	0.498467
Cigarettes smoked per day	Allergic rhinitis	20	Simple median	-0.0222707	0.109697	0.977976	0.788773	1.21256	0.83912
Cigarettes smoked per day	Allergic contact dermatitis	20	Maximum likelihood	-0.013017	0.090084	0.987067	0.827305	1.17768	0.885107
Cigarettes smoked per day	Allergic contact dermatitis	20	MR Egger	-0.089004	0.191101	0.914842	0.629039	1.3305	0.641399
Cigarettes smoked per day	Allergic contact dermatitis	20	Weighted median	-0.00844531	0.124491	0.99159	0.776897	1.26561	0.945914
Cigarettes smoked per day	Allergic contact dermatitis	20	Inverse variance weighted	-0.0133168	0.108406	0.986771	0.797883	1.22038	0.902232
Cigarettes smoked per day	Allergic contact dermatitis	20	Simple median	-0.0355287	0.164003	0.965095	0.69979	1.33098	0.828493
Cigarettes smoked per day	Allergic purpura	20	Maximum likelihood	0.059827	0.198681	1.06165	0.71922	1.56712	0.763322
Cigarettes smoked per day	Allergic purpura	20	MR Egger	-0.21246	0.432385	0.808593	0.346478	1.88705	0.623167
Cigarettes smoked per day	Allergic purpura	20	Weighted median	-0.183763	0.270758	0.832133	0.489461	1.41471	0.497329
Cigarettes smoked per day	Allergic purpura	20	Inverse variance weighted	0.0586846	0.247893	1.06044	0.652342	1.72384	0.812864
Cigarettes smoked per day	Allergic purpura	20	Simple median	0.530182	0.379491	1.69924	0.807655	3.57507	0.162387
Cigarettes smoked per day	Asthma	20	Maximum likelihood	0.142156	0.0319966	1.15276	1.08268	1.22736	8.87801e-06
Cigarettes smoked per day	Asthma	20	MR Egger	0.204418	0.0913679	1.22681	1.02566	1.46741	0.0252665
Cigarettes smoked per day	Asthma	20	Weighted median	0.23575	0.047529	1.26586	1.15326	1.38945	7.04444e-07
Cigarettes smoked per day	Asthma	20	Inverse variance weighted	0.138114	0.0526609	1.14811	1.03551	1.27294	0.00872362
Cigarettes smoked per day	Asthma	20	Simple median	0.131007	0.0706908	1.13998	0.992482	1.30939	0.0638475
Age Of Smoking Initiation	Allergic urticaria	5	Maximum likelihood	-1.24871	0.827121	0.286873	0.0567062	1.45128	0.131117
Age Of Smoking Initiation	Allergic urticaria	5	MR Egger	-3.37874	2.21219	0.0340905	0.000446248	2.6043	0.12668
Age Of Smoking Initiation	Allergic urticaria	5	Weighted median	-1.07727	1.05133	0.340524	0.0433749	2.67335	0.305516
Age Of Smoking Initiation	Allergic urticaria	5	Inverse variance weighted	-1.21892	0.854186	0.295548	0.0554026	1.57662	0.15358
Age Of Smoking Initiation	Allergic urticaria	5	Simple median	-1.36256	1.15677	0.256005	0.0265207	2.47122	0.238837
Age Of Smoking Initiation	Allergic conjunctivitis	5	Maximum likelihood	0.398303	0.294505	1.4893	0.836167	2.65258	0.176231
Age Of Smoking Initiation	Allergic conjunctivitis	5	MR Egger	-0.818431	1.11494	0.441123	0.0496026	3.92297	0.462913
Age Of Smoking Initiation	Allergic conjunctivitis	5	Weighted median	-0.206052	0.428327	0.813791	0.351491	1.88413	0.630472
Age Of Smoking Initiation	Allergic conjunctivitis	5	Inverse variance weighted	0.378606	0.441842	1.46025	0.614218	3.4716	0.391511
Age Of Smoking Initiation	Allergic conjunctivitis	5	Simple median	-0.214558	0.465804	0.806898	0.323831	2.01057	0.645073
Age Of Smoking Initiation	Allergic rhinitis	5	Maximum likelihood	0.151799	0.39621	1.16393	0.535383	2.53039	0.701624
Age Of Smoking Initiation	Allergic rhinitis	5	MR Egger	0.329126	1.78053	1.38975	0.0423957	45.5568	0.853349
Age Of Smoking Initiation	Allergic rhinitis	5	Weighted median	-0.312872	0.508867	0.731344	0.269752	1.9828	0.538661
Age Of Smoking Initiation	Allergic rhinitis	5	Inverse variance weighted	0.144846	0.58696	1.15586	0.365827	3.65205	0.805084
Age Of Smoking Initiation	Allergic rhinitis	5	Simple median	-0.882112	0.620264	0.413908	0.122723	1.39599	0.154981
Age Of Smoking Initiation	Allergic contact dermatitis	5	Maximum likelihood	0.0213007	0.611348	1.02153	0.30822	3.38564	0.972206
Age Of Smoking Initiation	Allergic contact dermatitis	5	MR Egger	-0.160417	1.8125	0.851789	0.0244063	29.7278	0.929475
Age Of Smoking Initiation	Allergic contact dermatitis	5	Weighted median	0.0865681	0.800885	1.09043	0.226918	5.2399	0.913924
Age Of Smoking Initiation	Allergic contact dermatitis	5	Inverse variance weighted	0.0208797	0.604883	1.0211	0.312019	3.3416	0.972464
Age Of Smoking Initiation	Allergic contact dermatitis	5	Simple median	0.0048716	0.83796	1.00488	0.19446	5.1928	0.995361
Age Of Smoking Initiation	Allergic purpura	5	Maximum likelihood	0.522665	1.33837	1.68652	0.12239	23.24	0.69615
Age Of Smoking Initiation	Allergic purpura	5	MR Egger	0.823443	3.5245	2.27833	0.00227771	2278.95	0.815269
Age Of Smoking Initiation	Allergic purpura	5	Weighted median	0.215804	1.62981	1.24086	0.0508625	30.2724	0.89466
Age Of Smoking Initiation	Allergic purpura	5	Inverse variance weighted	0.520561	1.33524	1.68297	0.122885	23.0491	0.696637
Age Of Smoking Initiation	Allergic purpura	5	Simple median	0.116502	1.6021	1.12356	0.0486253	25.9615	0.94203
Age Of Smoking Initiation	Asthma	5	Maximum likelihood	-0.559364	0.224158	0.571572	0.368352	0.886908	0.0125816
Age Of Smoking Initiation	Asthma	5	MR Egger	-0.0365288	1.12587	0.96413	0.106114	8.75988	0.974117
Age Of Smoking Initiation	Asthma	5	Weighted median	-0.0791418	0.300753	0.923909	0.512417	1.66585	0.792438
Age Of Smoking Initiation	Asthma	5	Inverse variance weighted	-0.522484	0.382253	0.593046	0.280355	1.25449	0.171671
Age Of Smoking Initiation	Asthma	5	Simple median	-0.0916067	0.334359	0.912464	0.473809	1.75723	0.784102
smoking initiation	Allergic urticaria	71	Maximum likelihood	-0.0547887	0.161078	0.946685	0.690389	1.29813	0.733752
smoking initiation	Allergic urticaria	71	MR Egger	-0.372819	0.801794	0.68879	0.143082	3.31579	0.641945
smoking initiation	Allergic urticaria	71	Weighted median	-0.0799549	0.223577	0.923158	0.595612	1.43083	0.72063
smoking initiation	Allergic urticaria	71	Inverse variance weighted	-0.0541077	0.159221	0.94733	0.693378	1.29429	0.733986
smoking initiation	Allergic urticaria	71	Simple median	-0.0603144	0.217928	0.941469	0.614189	1.44314	0.781962
smoking initiation	Allergic conjunctivitis	71	Maximum likelihood	-0.0709128	0.0567849	0.931543	0.833425	1.04121	0.21174
smoking initiation	Allergic conjunctivitis	71	MR Egger	-0.320621	0.3301	0.725698	0.379988	1.38593	0.331406
smoking initiation	Allergic conjunctivitis	71	Weighted median	-0.0741081	0.0810203	0.928571	0.792227	1.08838	0.360357
smoking initiation	Allergic conjunctivitis	71	Inverse variance weighted	-0.0694213	0.0653766	0.932934	0.820731	1.06047	0.288296
smoking initiation	Allergic conjunctivitis	71	Simple median	-0.0763782	0.0855481	0.926466	0.783447	1.09559	0.371959
smoking initiation	Allergic rhinitis	71	Maximum likelihood	-0.0134981	0.0767598	0.986593	0.848787	1.14677	0.860412
smoking initiation	Allergic rhinitis	71	MR Egger	-0.509394	0.421615	0.60086	0.262959	1.37296	0.226972
smoking initiation	Allergic rhinitis	71	Weighted median	-0.126766	0.115239	0.88094	0.702835	1.10418	0.27132
smoking initiation	Allergic rhinitis	71	Inverse variance weighted	-0.0132825	0.0840314	0.986805	0.836956	1.16348	0.874405
smoking initiation	Allergic rhinitis	71	Simple median	-0.0331788	0.114754	0.967366	0.772521	1.21135	0.772481
smoking initiation	Allergic contact dermatitis	71	Maximum likelihood	0.258667	0.119643	1.2952	1.02446	1.63749	0.0306194
smoking initiation	Allergic contact dermatitis	71	MR Egger	-0.16252	0.596662	0.849999	0.263955	2.73721	0.785329
smoking initiation	Allergic contact dermatitis	71	Weighted median	0.233517	0.172016	1.26303	0.901555	1.76945	0.174613
smoking initiation	Allergic contact dermatitis	71	Inverse variance weighted	0.253957	0.118511	1.28912	1.02191	1.62619	0.0321203
smoking initiation	Allergic contact dermatitis	71	Simple median	0.257572	0.167319	1.29379	0.932046	1.79592	0.123705
smoking initiation	Allergic purpura	71	Maximum likelihood	0.0667724	0.264319	1.06905	0.636805	1.7947	0.800561
smoking initiation	Allergic purpura	71	MR Egger	0.265482	1.31568	1.30406	0.0989388	17.1881	0.840086
smoking initiation	Allergic purpura	71	Weighted median	-0.173677	0.381374	0.840568	0.398053	1.77503	0.648822
smoking initiation	Allergic purpura	71	Inverse variance weighted	0.065227	0.261373	1.0674	0.639503	1.78161	0.802931
smoking initiation	Allergic purpura	71	Simple median	-0.179897	0.378885	0.835356	0.397519	1.75544	0.634925
smoking initiation	Asthma	71	Maximum likelihood	0.257304	0.0427085	1.29344	1.18957	1.40637	1.6946e-09
smoking initiation	Asthma	71	MR Egger	0.367775	0.233901	1.44452	0.913317	2.28467	0.115869
smoking initiation	Asthma	71	Weighted median	0.239041	0.0658507	1.27003	1.11625	1.445	0.000283373
smoking initiation	Asthma	71	Inverse variance weighted	0.253151	0.0462071	1.28808	1.17655	1.41018	4.28652e-08
smoking initiation	Asthma	71	Simple median	0.253406	0.0626505	1.28841	1.13952	1.45674	5.23786e-05

## Sheet: table s4
Table S4. Details of associations between smoking-related overlapped CPG sites and allergic diseases.
CpG sites	Diseases	Chr	Position	Related-gene	SNPs	Method	OR (95% CI)	P-value	FDR
cg17272563	Asthma	6	32116548	PRRT1	1	Wald ratio	2.202 (1.965–2.468)	4.76403e-42	9.1517e-39
cg17272563	Allergic conjunctivitis	6	32116548	PRRT1	1	Wald ratio	1.44 (1.237–1.676)	2.52213e-06	0.00484502
cg17272563	Allergic contact dermatitis	6	32116548	PRRT1	1	Wald ratio	2.226 (1.611–3.075)	1.22264e-06	0.00117435
cg03689048	Asthma	6	31619544	BAT3	3	IVW	0.79 (0.746–0.836)	4.65606e-16	2.98143e-13
cg03689048	Allergic rhinitis	6	31619544	BAT3	3	IVW	0.799 (0.722–0.885)	1.66028e-05	0.031894
cg20069688	Asthma	6	31941049	STK19	1	Wald ratio	0.833 (0.791–0.877)	3.92098e-12	1.50644e-09
cg20069688	Allergic urticaria	6	31941049	STK19	1	Wald ratio	0.661 (0.549–0.796)	1.17339e-05	0.0225409
cg20513976	Allergic conjunctivitis	20	62367893	LIME1	1	Wald ratio	0.87 (0.812–0.931)	6.64609e-05	0.0296284
cg20513976	Allergic contact dermatitis	20	62367893	LIME1	1	Wald ratio	2.226 (1.611–3.075)	1.86604e-07	0.000358466

## Sheet: table s5
Table S5. mQTLs details of Overlapped CpG sites.
CpG sites	Related-gene	Diseases	mQTLs
cg17272563	PRRT1	Asthma	rs35656734
cg17272563	PRRT1	Allergic conjunctivitis	rs35656734
cg17272563	PRRT1	Allergic contact dermatitis	rs35656734
cg03689048	BAT3	Asthma	rs115128935
cg03689048	BAT3	Asthma	rs76072474
cg03689048	BAT3	Asthma	rs9267544
cg03689048	BAT3	Allergic rhinitis	rs115128935
cg03689048	BAT3	Allergic rhinitis	rs76072474
cg03689048	BAT3	Allergic rhinitis	rs9267544
cg20069688	STK19	Asthma	rs3130909
cg20069688	STK19	Allergic urticaria	rs3130909
cg20513976	LIME1	Allergic conjunctivitis	rs2297440
cg20513976	LIME1	Allergic contact dermatitis	rs2297440

## Sheet: table s6
Table S6.Colocalization analysis of overlapped CpG sites associated with allergic diseases.
Outcome	CpG sites	related-gene	nSNPs	PP.H3	PP.H4
Allergic urticaria	cg20069688	STK19	6033	0.388582	0.609712
Asthma	cg03689048	BAT3	3837	1	2.88903e-14
Asthma	cg17272563	PRRT1	2432	1	1.28666e-34
Asthma	cg20069688	STK19	6033	1	5.48513e-28
Allergic rhinitis	cg03689048	BAT3	3837	0.989197	0.0101996
Allergic contact dermatitis	cg17272563	PRRT1	2432	0.999276	9.11883e-05
Allergic contact dermatitis	cg20513976	LIME1	524	0.493998	0.504157
Allergic conjunctivitis	cg17272563	PRRT1	2432	0.998559	5.69e-05
Allergic conjunctivitis	cg20513976	LIME1	524	0.253873	0.492511

## Sheet: table s7
Table S7. Result of the reverse MR analysis of Overlapped CpG sites and allergic diseases (using SNPs as genetic IVs).
Exposure	Outcome	No. of IVs	Method	Beta	SE	OR	OR_lci95	OR_uci95	P value
Allergic rhinitis	cg03689048	1	Wald ratio	-1.90047	0.100465	0.149499	0.122778	0.182035	8.2951e-80
Allergic rhinitis	cg20069688	1	Wald ratio	-2.33326	0.100072	0.0969788	0.0797066	0.117994	3.05757e-120
Asthma	cg17272563	1	Wald ratio	1.12397	0.103547	3.07706	2.51186	3.76944	1.89463e-27
Asthma	cg03689048	1	Wald ratio	-3.28799	0.168017	0.0373289	0.026855	0.0518876	2.82179e-85
Asthma	cg20069688	3	Maximum likelihood	-2.42466	0.17949	0.0885079	0.0622583	0.125825	1.39041e-41
Asthma	cg20069688	3	MR Egger	1.92385	3.59243	6.8473	0.00599214	7824.49	0.592283
Asthma	cg20069688	3	Weighted median	-1.15164	0.111992	0.316119	0.253817	0.393713	8.38698e-25
Asthma	cg20069688	3	Inverse variance weighted	-1.95512	1.02668	0.141547	0.0189222	1.05884	0.0568695
Asthma	cg20069688	3	Simple median	-1.88329	0.312145	0.152089	0.0824889	0.280416	1.60582e-09
Allergic conjunctivitis	cg20069688	2	Maximum likelihood	-2.33684	0.31181	0.0966324	0.052445	0.17805	6.65866e-14
Allergic conjunctivitis	cg20069688	2	Inverse variance weighted	-2.32754	0.116323	0.0975357	0.0776511	0.122512	4.56931e-89
Allergic urticaria	cg03689048	1	Wald ratio	-1.15234	0.0517112	0.315897	0.285449	0.349593	5.26656e-110
Allergic urticaria	cg20069688	1	Wald ratio	-1.6563	0.0510836	0.190844	0.172662	0.210942	1.29092e-230
